# Supplementary material for: Parent, child, and situational factors associated with parenting stress: a systematic review
Source: Eur Child Adolesc Psychiatry. 2022 Jul 25;33(6):1687–705. doi: 10.1007/s00787-022-02027-1 (PMC11211171; doi:10.1007/s00787-022-02027-1)
Supplement: Supplementary file 2 — Supplementary file2 (XLSX 34 KB) [file 787_2022_2027_MOESM2_ESM.xlsx]

## Sheet: Supplementary Table1
Supplementary Table 1. Detailed information about the characteristics of the studies included in the systematic review (N=29)
	1st Author (year of publication	Country	Study design	Comparison of	Sample and recruitment	N	Percentage of mothers	Mean age mothers (range)	Mean age fathers (ranges)	Percentage girls (%)	Mean child age (range) years +	Follow-up period/measurement moments	Measurement instrument parenting stress	Analysis	Parental factors ‡	Child factors	Situation factors
M	Bergmann, 2016	Germany	L, 22m FU	/	mothers and their children from 5 months to under 4 years recruited via kindergartens and health care professionals in and around Leipzig, Germany	194	100	31.29	/	51.0	2.4 (0.47) [0.4-3.9]	T1 - T3 22 months later	German version of the PSI (Hofecker Fallahpour et al., 2009)	regression	Mothers BMI(higher, +)	x	x
M	Cohen, 2019	Israel	CS	/	mothers and toddlers (ages 1-3 years) exposed to varying degrees recruited from child-care centres for toddlers	54	100	33.25 (4.22)	/	55.6	2.35 (0.42) [1-3]	/	PSI-SF; Abidin 1995	Pearson correlations	x	emotional availability (-); emotional availability Sensitivity (higher, -); emotional availability Structuring (higher, -); emotional availability Non-intrusiveness (higher, 0); emotional availability Non-hostility (higher, 0); emotional availability Child Responsivity (higher, -); emotional availability Child Engagement (higher,-); internalizing problems (more,+); externalizing problems (more, +…	maternal exposure to political violence (higher, 0) child exposure to political violence (higher,0)
M	Corthorn, 2016	Chile	CS	/	mothers of preschool children (2–5 years old) who worked at the Pontificia Universidad Cato´lica de Chile (Catholic University of Chile).	62	100	36 (5.1)	/	x	(2-5)	/	PSI-SF;Abidin, 1995	regression	Mindfulness(-), mindful parenting (-)	x
M	DesChamps, 2020	USA	CS	child with ASD concerns VS. non-ASD developmental concerns VS. with no developmental concerns	Parents and children with different risk of autism spectrum disorder (ASD) were recruited from participating primary care providers and early intervention providers.	281: 46 ASD concerns, 62 non-ASD developmental concerns, and 173 no concerns	ASD concerns: 95.65; Non-ASD developmental concerns: 98.39; No concerns:91.91	ASD concerns:33.84 (8.27), [21.25–58.25]; Non-ASD Developmental Concerns:33.74 (4.93), [25.58–51.33]; No Concerns:32.35 (5.11), [17.67–46.92]	/	ASD Concerns: 36.96 Non-ASD Developmental Concerns:33.97 No Concerns:51.11	ASD Concerns:2.18(0.47), 1.42–3.5 Non-ASD Developmental Concerns:1.98 (0.06), 1.42–2.83 No Concerns:1.72 (0.13), 1.50–2.58	/	PSI-SF, Abidin, 1995		parenting self efficacy (higher,-); parent psychological functioning (better,-); parent social satisfaction (higher,-);	child age (older,0); child concerns (ref: ASD concerns=0, No concerns, non-ASD concerns,-) child social communication behavior (better,-)	x
M	Dilworth-Bart, 2007	USA	L, 54m FU	/	An economically diverse sample of AfricanAmerican and European-American children and families were recruited from 24 hospitals near 10 data collection sites across the United States	1273: 176 Africa-American children & 1097 European-American children	100	x	/	48.0	x	1 - 6 - 15 - 24 - 36 - 54 months	20-item version of the 101 item Parenting Stress Inventory (Abidin, 1983)	Chi-squared analyses; Bi-variate correlation	maternal verbal ability(0),	Child gender (boys.0), child verbal ability(0), child impulsivity(higher, 0), child inattention(more, 0), academic stimulation(higher, -),	Income level (higher, -), HOME ENVIRONMENTAL: HOME total (home environmental quality, better, -), HOME-modelling(-), HOME-variety(-); HOME learning materials(-), HOME physical environment(0), HOME-responsivity(-), Ethnic-background (African-American vs European-American,0); average INR(Income-to-need ratio,higher, -),
M	Eo, 2018	Korea	CS	Philippines, Korea, and Vietnam	A convenience sample of immigrant mothers from the Philippines and Vietnam enrolled in six multicultural support centers located in Ulsan, Busan, and Gwangju in South Korea.	348 Korean: 142; Philippines 84: Vietnam mothers 122	100	Korean:37.13 ± 4.09 ; Filipino 31.17 ± 6.84 : Vietnamese 29.93 ± 7.14	/	Korean:41.8 ; Filipino51.8 : Vietnamese 50.0	Korean: 4.46 ± 2.70 ; Filipino 4.08 ± 0.76 : Vietnamese 4.13 ± 1.71	/	PSI-SF,Abidin, 1990	ANOVA	x	x	Nationality:Filipino> Vietnamese> Korean mothers
M	Guo, 2014 a	Ghana	L, 24m FU	depressed vs. non-depressed anxious vs. non-anxious mothers	A sample of women (>18 years old) in their third trimester of pregnancy, free from pregnancy complications, residing within a distance of≤ 5 km from the study hospitals were recruited.	T1:577 T2:531; T3:264	100	29.1 (5.5)	/	49.5	0-2	baeline-3month-12month-24month	PSI-SF,Abidin, 1995	Multivariate GEE regression	Ghana: postnatal depression (higher, +); postnatal anxiety(higher, 0); prenatal depression (higher,+); prenatal anxiety (higher,0); Anemia (>11g/dl) (+); maternal age (older, -); time (-);	x	x
M	Guo, 2014 b	Côte d’Ivoire	L, 24m FU	depressed vs. non-depressed anxious vs. non-anxious mothers	A sample of women (>18 years old) in their third trimester of pregnancy, free from pregnancy complications, residing within a distance of≤ 5 km from the study hospitals were recruited.	T1:577 T2:531; T3:264	100	29.1 (5.5)	/	49.5	0-2	baeline-3month-12month-24month	PSI-SF,Abidin, 1995	Multivariate GEE regression	Côte d’Ivoire : postnatal depression (higher,+); postnatal anxiety(higher,0); prenatal depression (higher,+); prenatal anxiety (higher,0); Anemia (>11g/dl) (0); time (0);	number of sick child visits (more, 0);	x
M	Mazur, 2006	USA	CS	/	A sample of mothers with at least one child between the ages of 2–5 years, recruited from six parenting groups in the Flint, Michigan metropolitan area	72	100	33 (4.8)	/	49	3.9 (0.48) [2-5]	/	PSI-SF; Abidin, 1995	regression	Parents’ appraisals (negative cognitive errors,higher, +)	x	parenting hassles (higher, +);
M	Mulsow, 2002	USA	L, 36m FU	/	A random sample of mothers and their infants in two small cities in Kansas	134	100	27.2 (5.5)	/	48.5	x	1 - 6 - 15 - 24 - 36 months	25 item PSI, Abidin, 1983	hierarchical multiple regression	maternal personality(-), intimacy with partner(higher,-),	child gender(boys, 0), temperament(difficult, +),	income- to-need (higher, 0),satisfaction with work(higher, 0), social support(higher, -),
M	Pearson, 1993	China	CS	mothers of mentally handicapped children vs. Mothers of non-handicapped children	Target sample: mothers of handicapped children recruited via random sampling from total population of children receiving service from a special school in Guangzhou. Control group: mothers of non-handicapped children recruited via volunteer sampling from five schools matched in Guangzhou	175 target group 100 control group 75	100	target: 41.13 control: 39.28	/	x	target: 1.73 (1-4) control: 1.45 (1-4)	/	PSI	regression (conducted in control group)	mother age (older, 0);	child age (older, 0);	maternal education (higher, -); income (higher, -); family size (larger, 0);
M	Qian, 2021	China	CS	one-child vs. two child families	A sample of two-child families and a comparison group of one-child families from China recruited via cluster sampling	319 one-child families vs. 621 two-child families	100	x	x	45.9	4.8 (0.9) [3-7y]	/	A revised Chinese version of the Parenting Stress Index-Short Form (PSI-SF) developed by Abidin (1990) and Yeh et al. (2001) was used in this study. The form included 12 items (e.g., “After having children, I can hardly do what I like.”) completed by the mothers.	t test ANOVA multiple regressions	x	birth order (ref:first born,-); sibling gender combinations (ref: children of the same gender,-); sibling age gap (larger, +);	number of children(more,+); economic income (higher, -); maternal educational level (higher,-)
M	Schellinger, 2020	USA	CS	/	A community sample of mother–child dyads recruited from University of Tennessee Medical Group clinic	1036	100	29.6 (5.51) [16-40]	x	51	preschool-age children	x	PSI-SF,Abidin, 1983	regression	maternal age (older, 0);	BITSEA externalizing (higher, +); child behavior problems (higher,+); child gender (boys, 0);	amount of social support (higher, -); satisfaction with support (higher,-); no of children (more, 0); maternal health insurance (yes, 0); marital status (single, 0); maternal education (higher, 0); maternal race (0);
M	Seo, 2012	Korea	Comparison	High income vs. Low income	A volunteer sample of mothers of young children aged between 7 and 60 months recruited in nine local child care centers and three young plazas in Seoul.	577 (338 vs. 239)	100	35.06 (4.13) vs. 35.30 (4.23)	37,65(4.44) vs 37,87(5.17)	50.3 vs. 43.9	2.7(1.4) vs. 3.8 (0.9)	/	PSI-SF; Abidin, 1990	t tests	x	x	Income level (higher, 0)
M	Sher-Censor, 2018	Israel	CS	/	A sample of mothers recruited via day care centers in five towns in Israel	55	100	32.47	/	54.55	2.4 (0.43) [1.6-3.9]	/	PSI-SF; Abidin 1997	bivariate correlation	maternal perception of parental-child relationship (criticism,higher,+), maternal perception of parental-child relationship (positive, higher, -), coherence of maternal perception of parental-child relationship(more, 0)	child-internalizing behavior(more,+), child-externalizing behavior(more, +)	x
M	Tsotsi, 2019	Singapore	L, 4y FU	/	A sample of pregnant women older than 18 years of age recruited from the National University Hospital in Singapore.	391	100	>18	/	x	4	24 mons- 48mons	PSI, Abidin, 1995	mediation analysis	maternal anxiety (higher, +);	birth order(first born, -); child self-regulation difficulties(more, 0); externalizing problems (higher, +); internalizing problems (higher, +)	maternal education (higher, -);
M	Younger, 1991	USA	CS	/	A sample of mothers of young infants with no known abnormalities and mothers whose socioeconomic status was sufficient to afford private pediatric car	101	100	27 (4.8) [17-40]	/	x	[0.1-0.2]	/	PSI, Abidin, 1978	correlation	Personality strength (-); prior experience(yes, -), age(older, 0), stress of pregnancy(higher,+); stress of labour and delivery(higher, 0)	x	social support(higher, -), educational level(higher, -),
F	Burbach, 2004	USA	Comparison	High SES vs. Low SES	A sample of fathers with young children(ages 1 and 5 years)	136	0	/	33.83 vs. 29.44	x	3.39	/	PSI–SF; Abidin, 1995	MANOVAs		child gender(boys, +)	SES(higher,-)
B	Alves, 2019	Portugal	L, 9m FU	/	A sample of different-gender couples recruited from a Portuguese maternity hospital	92 couples	50	31.78 (4.77) [20-41]	33.51(5.18) [20-45]	49	T3: 0.57 (0.07) [0.46-0.75]	mid-pregnancy- 6 weeks postpartum- 6-9 months postpartum	PSI-SF,Abidin, 1995	Mediation analysis	Mothers: maternal romantic attachment (avoidance,higher, 0) ; maternal romantic attachment (anxiety,higher,0); paternal romantic attachment (avoidance, higher,+); paternal romantic attachment (anxiety,higher,0); maternal common dyadic coping (better, 0); paternal common dyadic coping (better, -); Fathers: maternal romantic attachment (avoidance,higher, 0) ; maternal romantic attachment (anxiety,h…	x	x
B	Barak-Levy,2020	Israel	CS	Parents of children with mild intellectual disability (MID) vs Parents of children with typically development(TD)	Mild intellectual disability (MID) group: a sample of famlies with children with MID, recruited from 32 special-education kindergartens specializing in the southern region of Israel; Typically developed (TD)-group: a sample of families with children with TD recruited from comparable kindergartens.	MID group: 75 TD group:81	100	MID group: 37.51(6.27); TD group:36.94(4.71)	MID group: 40.25(6.47); TD group:39.48(5.48)	MID group: 40; Control group: 43	MID group: 5.54 (0.72); Control group:5.72(0.51)	/	PSI-SF, Abidin, 1990	SEM	proximal risk (i.e., parental sense of competence& depression,+)	child risk (i.e.,child behavior problems&child behavior in interaction,+);	Distal risk (i.e.satisfaction in marriage& cohesion in marriage&social support)
B	De Stasio, 2020	Italy	CS	/	A sample of parents of Italian heterosexual families of toddlers aging 18 to 36 months recruited from kindergartens located in Rome, Italy.	80 mothers and 80 fathers	50	36(4.2)	34 (4.1)	40	1.5-3	/	PSI-SF; Abidin 1995	regression	Mothers: maternal problematic bedtime routines (0); maternal global involvement (higher,0); paternal global involvement (higher,0); maternal bedtime involvement(higher,0); paternal bedtime involvement (higher,0); Fathers: paternal problematic bedtime routines (0); maternal global involvement (higher,0); paternal global involvement (higher,0); maternal bedtime involvement(higher,0); paternal bedti…	Mothers: Maternal perception of child’s emotional lability (+); child sleep latency (longer, 0); child night awakenings (more, +); Fathers: paternal perception of child’s emotional lability (+); child sleep latency (longer,+); child night awakenings (more, 0);	Mothers: maternal perceived support (higher,-); Fathers: paternal perceived support (higher,-);
B	De Cock, 2017	The Netherlands	L, 24m FU	/	A sample of pregnant women and their partners recruited via midwifery practices in Eindhoven, the Netherlands	335 mothers and 261 fathers	56.2	31.7 (4.23) [17-43]	34.2(4.47) [23-50]	50.4	x	26 weeks pregnancy - 6 months - 24 months	Dutch validated version of the Parenting Stress Index (Abidin 1983), the Nijmeegse Ouderlijke Stress Index, was used (NOSI-K; De Brock et al. 1992).	correlation	Mothers: T3: maternal prenatal bonding-T1(higher, -), maternal postnatal bonding-T2(higher,-), maternal postnatal bonding-T3(higher,-), paternal prenatal bonding(highr, 0); parental postnatal bonding (higher,0); paternal parenting stress(higher,+) Fathers: T3: maternal prenatal bonding (higher, 0); maternal postnatal bonding (higher, -); paternal prenatal bonding-T1(higher,-), paternal postnatal …	Mothers:executive functioning problems(more, +); Fathers: T3: executive functioning problems(more,+)	x
B	Delvecchio, 2015	Italy	CS	/	A sample of married heterosexual couples of children from infancy to early adolescence (1–13 years old) recruited from 30 nursery school, 16 kindergartens, 12 elementary schools and four high schools in urban and suburban, in North and Central Italy	803 mothers and 803 fathers	50	38.6 (5.74)	40.92 (6.32)	50.7	(1-13)	/	PSI-SF; Abidin, 1995	Bivariate Pearsons’ correlations	Mothers:Gender(fathers, 0), anxiety (higher,+), co-parenting alliance(higher,-), Father: gender(fathers, 0), anxiety(higher,+), co-parenting alliance(higher,-),	Mothers: child age(older, 0), child gender(boys, 0), Fathers: child age(older, 0), child gender(boys, 0),	Mothers: length of marriage(longer, 0), income(higher,0), education level(higher,0), family system maladjustment(higher,+); Fathers: length of marriage(longer, 0), income(higher,0), educational level(higher,0), family system maladjustment(higher,+)
B	Fredriksen, 2018	Norway	L, 18m FU	/	A sample of pregnant women receiving prenatal care at nine selected well-baby clinics across Norway	1036 mothers and 878 fathers	54.1	30.3 (4.8) [17-43]	32,8(5.9) [16-57]	47.6	x	midpregnancy - 18 months	PSI; Abidin 1995	SEM	maternal postnatal depression(higher,+), paternal postnatal depression(higher,+),	x	x
B	McBride, 2002	USA	CS	/	A sample of families with preschool-aged children recruited from two Midwestern communities.	100	50	31.2	32.8	48	4.0 (3-5)	/	PSI-SF; Abidin, 1990		x	Mothers: Activity level(higher,+), emotional intensity(higher,+), sociability(higher,0), child gender(boys, +) Fathers: activity level(higher,0), emotional intensity(higher,+), sociability(higher,-), child gender(boys,-)	x
B	Seah, 2016	Australia	CS	/	A normative Australian sample of couples with a baby between 1 and 6 months old recruited via randomized sampling	54 fathers and 71 mothers	56.8	32 (5.62)	34 (5.73)	54	0.3 (0.14) [0.1-0.5]	/	PSI-SF; Abidin, 1997	Hierarchical Multiple Regression	Mothers: Parental gender (fathers, 0), history of psychological diagnosis (yes,0), depression(higher,+), responsiveness(higher,-), attachment(higher,-), efficacy(higher,0) Fathers: Parental gender(fathers, 0), history of psychological diagnosis(yes, +), depression(higher,0), responsiveness(higher,-), attachment(higher,0), efficacy(higher,-)	x	Mothers: financial pressure(higher,0), family support(higher,0), social support(higher,0); Fathers: financial pressure(higher,0), family support(higher,0), social support(higher,0)
P	Cappa, 2011	USA	L, 1y FU	/	A sample of parents of pre-school children (ages 3-6 years) recruited from fifty daycare centers in Indianapolis, USA	T1:610 T2:519 T3:437	93	parents mixed:31 (7.13)	x	48	4.4 (0.78)	enrollment-8 weeks follow up- 1 year follow up	PSI-SF; Abidin 1995	regression analysis cross-lagged panel analyses	parent gender (fathers, 0); parent age (older, 0);	child gender (boys, 0); child age (older, 0); intensity of child disruptive behavior (higher,+); child overall coping competence (higher, -), child coping competence (social, higher, 0) , child coping competence (achievement, higher, 0), child coping competence (affective, higher, -);	ethnity (0); marital status (single, 0); education (higher,0); income (higher,-);
P	Puff, 2014	USA	CS	/	A sample of culturally diverse parents with young children (ages 2-6 years) recruited from the community surrounding	124	79.8	parents: 28.4 (8.77)	x	53,8	3.26(1.37) [2-6]	/	PSI-SF, Abidin, 1995	regression	x	x	Economic pressures: financial cutbacks (i.e. adjustments made, +); more negative economic events(+);
P	Ulloa, 2017	Chile	CS	/	A representative sample of children and their caregivers in Chile recruited via systematic random sampling	9669	98	parents mixed:31.5 (7.55)	/	51	4.4 (0.9) [3-5]	/	PSI-SF, Abidin, 1995		x	x	SES(higher,-)
P	Westerberg, 2020	USA	CS	/	A sample of child and parents recruited from 25 3- and 4-year old preschool classrooms at 8 Head Start Centers in a suburban county in the Southeastern United States.	112	92.7	/	x	53.6	4.80(0.36) [3.93-5.5]	/	PSI-SF,Abidin, 1995	regression	parent depressive symtoms (high,+);	child age (older,0); child gender (boys, 0); child negative affect (higher,+) (child temperament) student-teacher relationship quality(closeness, higher, +); student-teacher relationship (conflict,higher,-)	x
Notes: Abbreviations: M=studies carried out among samples of mothers only; F=studies carried out among samples of fathers only; B=studies carried out among samples of parents where separate analysis were performed; P=studies carried out among parents where no separate analysis were performed; SD=Standard Definition; PSI=Parenting Stress Index; CS=cross-sectional; FU=follow-up; L=L; SES=socioecono…

## Sheet: Supplementary Table 2
Supplementary Table 2. Quality assessment of the studies included in the systematic review (N=29)
Author, year	1. Question or objective sufficiently described?	2. Design evident and appropriate to answer study question?	3. Method of subject selection (and comparison group selection, if applicable) or source of information/input variables (e.g., for decision analysis) is described and appropriate.	4. Subject (and comparison group, if applicable) characteristics or input variables/information (e.g., for decision analyses) sufficiently described?	5. Outcome and (if applicable) exposure measure(s) well defined and robust to measurement / misclassification bias? Means of assessment reported?	6. Sample size appropriate?	7. Analysis described and appropriate ?	8. Some estimate of variance (e.g., confidence intervals, standard errors) is reported for the main results/outcomes (i.e., those directly addressing the study question/ objective upon which the conclusions are based)?	9. Controlled for confounding ?	10. Results reported in sufficient detail?	11. Do the results support the conclusions?	Sum Score	Weighted scores	Rank
Alves, 2019	2	2	2	2	2	1	2	2	2	2	2	21	95.5	excellent
Barak-Levy, 2020	2	1	1	1	2	2	2	1	1	2	1	16	72.7	good
Bergmann,2016	2	2	1	2	2	1	2	1	2	2	2	19	86.4	Excellent
Burbach,2004	1	1	1	2	2	1	2	1	1	2	2	16	72.7	good
Cappa, 2011	2	2	1	2	2	2	2	0	2	1	1	17	77.3	good
Cohen, 2019	1	1	2	2	2	1	2	1	1	1	2	16	72.7	good
Corthorn,2016	2	2	1	2	2	2	2	1	2	2	2	20	90.9	Excellent
de Cock, 2017	2	2	2	2	2	2	2	2	2	2	2	22	100	Excellent
De Stasio,2020	2	1	1	2	1	1	2	2	0	2	2	16	72.7	good
Delvecchio,2015	2	2	2	2	2	2	2	1	1	2	1	19	86.4	Excellent
DesChamps,2020	1	1	2	2	2	2	2	2	2	2	1	19	86.4	Excellent
Dilworth-Bart,2007	2	2	2	2	1	2	2	1	1	2	1	18	81.8	Excellent
Eo,2018	2	2	1	2	2	2	2	2	2	2	1	20	90.9	Excellent
Fredriksen,2018	2	2	2	2	2	2	2	2	2	2	1	21	95.5	Excellent
Guo, 2014	2	2	2	2	2	2	2	2	2	2	1	21	95.5	Excellent
Mazur, 2006	1	1	1	1	2	1	2	2	0	2	1	14	63.6	adequate
McBride, 2002	2	1	2	2	2	2	1	0	2	2	1	17	77.3	good
Mulsow,2002	2	2	2	2	2	2	2	1	1	2	1	19	86.4	Excellent
Pearson, 1993	2	2	2	1	2	2	1	0	0	1	1	14	63.6	adequate
Puff,2014	1	1	2	2	2	1	2	2	0	2	1	16	72.7	good
Qian, 2021	2	1	1	2	2	2	1	1	0	2	1	15	68.2	adequate
Schellinger,2020	2	2	2	2	2	2	2	2	1	2	2	21	95.5	Excellent
Seah,2016	2	2	2	2	2	1	2	2	2	2	1	20	90.9	Excellent
Seo, 2012	2	1	2	2	2	2	2	2	0	2	2	19	86.4	Excellent
Sher-Censor, 2018	2	1	0	2	2	2	1	1	2	2	2	17	77.3	good
Tsotsi,2019	1	2	2	2	2	2	2	2	1	2	2	20	90.9	Excellent
Ulloa, 2017	1	2	2	2	2	2	1	2	2	2	1	19	86.4	Excellent
Westerberg,2020	2	1	1	2	2	1	2	1	2	2	1	17	77.3	good
Younger,1991	1	1	1	1	2	2	2	0	1	1	1	13	59.1	adequate
Notes: Each item was scored depending on to what degree the criterion was met: yes = 2 points, partial = 1 point, no = 0.; † study total sum score divided by the total possible score of 22; # A percentage score of >80%, 70%-80%, 55-69% and <55% was rated as “excellent”, “good”, adequate and “low”, respectively.

## Sheet: Supplementary Table 3
Supplementary Table 3. Mothers, fathers and parenting stress, results from studies carried among parents with subgroup analysis (n=8)
		Direction of Associations †
		Negative	Null	Positive
		(-)	0	(+)
PARENTAL FACTORS
General
	parental sex (ref:fathers)		Delvecchio,2015 ♀; Delvecchio,2015 ♂; Seah,2016 ♀; Seah,2016 ♂
Personality/Psychological factors
	parenting self-efficacy (higher)	Seah,2016 ♂	Seah,2016 ♀;
	perception of child’s emotional lability			De Stasio,2020 ♀; De Stasio,2020 ♂
	depression (higher)		Seah,2016 ♂	Seah,2016 ♀; Fredriksen,2018 ♀; Fredriksen,2018 ♂;
	maternal responsiveness (higher)	Seah,2016 ♀; Seah,2016 ♂
Parental attachment
	attachment (higher)	Seah,2016 ♀;	Seah,2016 ♂
	paternal prenatal bonding (higher)	De Cock,2017 ♂	De Cock,2017 ♀;
	paternal prenatal bonding (higher)	De Cock,2017♂	De Cock,2017 ♀;
	maternal prenatal bonding (higher)	De Cock, 2017 ♀;	De Cock,2017 ♂
	maternal postnatal bonding (higher)	De Cock,2017 ♀; De Cock,2017 ♂
	maternal/paternal bonding (higher)	De Cock, 2017 ♀; De Cock,2017 ♂
	paternal/maternal prenatal bonding (higher)		De Cock, 2017 ♀; De Cock,2017 ♂
	maternal postnatal bonding (higher)	De Cock,2017 ♂
Health/ Pathology
	history of psychological diagnosis (yes)		Seah,2016 ♀;	Seah,2016 ♂
CHILD FACTORS
General information
	child age (older)		Delvecchio,2015 ♀; Delvecchio,2015 ♂;
	cild sex (boys)	McBride,2002 ♂;	Delvecchio,2015 ♀; Delvecchio,2015 ♂;	McBride,2002 ♀;
Temperament
	emotional intensity (higher)			McBride,2002 ♀; McBride,2002 ♂;
	activity lelvel (higher)		McBride,2002 ♂;	McBride,2002 ♀;
Behavioural health
	child risk (i.e.,child behavior problems&child behavior in interaction,+);			Barak-Levy,2020 ♀; Barak-Levy,2020 ♂
	executive functioning problems (higher)			De Cock,2017 ♀; De Cock,2017 ♂;
	sociability (higher)	McBride,2002 ♂;	McBride,2002 ♀;
Health/ Pathology
	sleep latency (longer)		De Stasio,2020 ♀;	De Stasio,2020 ♂
	night awakenings (more)		De Stasio,2020 ♂	De Stasio,2020 ♀;
SITUATIONAL FACTORS
Parent-child interaction
	maternal problematic bedtime routines		De Stasio,2020 ♀; De Stasio,2020 ♂
	maternal global involvement (higher)		De Stasio,2020 ♀; De Stasio,2020 ♂
	paternal global involvement (higher)		De Stasio,2020 ♀; De Stasio,2020 ♂
	maternal bedtime involvement (higher)		De Stasio,2020 ♀; De Stasio,2020 ♂
	paternal bedtime involvement (higher)		De Stasio,2020 ♀; De Stasio,2020 ♂
Social Support
	amount of social support (higher)	De Stasio,2020 ♀; De Stasio,2020 ♂	Seah,2016 ♀; Seah,2016 ♂
	family support (higher)		Seah,2016 ♀; Seah,2016 ♂
Marital /paternal relationship
	length of marriage (longer)		Delvecchio,2015 ♀; Delvecchio,2015 ♂
	co-parenting alliance (higher)	Delvecchio,2015 ♀; Delvecchio,2015 ♂
	maternal romantic attachment (avoidance, higher)		Alves,2019 ♀; Alves,2019 ♂
	paternal romantic attachment (avoidance)		Alves,2019 ♂	Alves,2019 ♀;
	maternal romantic attachment (anxiety,higher)		Alves,2019 ♀; Alves,2019 ♂
	paternal romantic attachment (anxiety,higher)		Alves,2019 ♀; Alves,2019 ♂
	maternal common dyadic coping (better)		Alves,2019 ♀; Alves,2019 ♂
	paternal common dyadic coping (better)	Alves,2019 ♀;	Alves,2019 ♂
Social economic status (SES)
	income (income-to need ratio) (higher)		Delvecchio,2015 ♀; Delvecchio,2015 ♂
	parental education level (higher)		Delvecchio,2015 ♂Delvecchio,2015 ♀;
Family factors
	family system maladjustment			Delvecchio,2015 ♀; Delvecchio,2015 ♂
	financial pressure (higher)		Seah,2016 ♀; Seah,2016 ♂
Other Factors
	Distal risk (i.e.satisfaction in marriage& cohesion in marriage&social support)		Barak-Levy,2020 ♀; Barak-Levy,2020 ♂
† summarized data from studies performed in parents with subgroup analysis on mothers and fathers; ♀: Results for mothers; ♂: results for fathers; + or - : statistically significant positive or negative association; 0: no association . Bold and italic indicates different directions of the associations between factors and parenting stress in mothers and fathers.

## Sheet: Supplementary Table 4
Supplementary Table 4. Factors associated with PSI total, parent and child domain socres (n=6) *
	Associations with PSI-total	Associations with PSI-parent	Associations with PSI-child
Burbach,2004	SES(-), child gender(boys, +)	SES (-), child gender (boys, +)	SES (-), child gender (boys, +)
Corthorn，2016	Mindfulness(-), mindful parenting(-)	Mindfulness(-), mindful parenting(-)	Mindfulness(-), mindful parenting(-)
Eo,2018	Nationality: Filipino> Vietnamese> Korean mothers	Nationality (0)	Nationality: Filipino> Vietnamese> Korean mothers
McBride,2002	Mothers: Activity level(+), emotional intensity(+), sociability(0), child gender(ref:girls, +) Fathers: activity level(0), emotional intensity(+), sociability(-), child gender(ref:girls,-)	Mothers: Activity level(0), emotional intensity(0), sociability(0), child gender(0) Fathers: Activity level(0), emotional intensity(0), sociability(0), child gender(0)	Mothers: Activity level(+), emotional intensity(+), sociability(0), child gender(-) Fathers: Activity level(0), emotional intensity(+), sociability(0), child gender(girls, -)
Schellinger,2020 ＃	BITSEA externalizing (high, +); amount of social support (high, -); no of children (0); maternal age (0); maternal race (0); maternal health insurance (0); marital status (0); child gender (0); maternal education (0);	BITSEA externalizing (high, +); amount of social support (high, -); no of children (0); maternal age (0); maternal race (0); maternal health insurance (0); marital status (0); child gender (0); maternal education (0);	BITSEA externalizing (high, +); amount of social support (high, -); no of children (0); maternal age (0); maternal race (0); maternal health insurance (0); marital status (0); child gender (0); maternal education (0);
Seo,2012	Income level (0)	Income level (0)	Income level (+)
* Data were extracted from studies where separate analysis were provided for PSI total score, parent and child domain score. + or - : statistically significant positive or negative association; 0: no association . #: results from multivariate regression； SES=socioeconomic status; BITSEA=Brief Infant Toddler Social Emotional Assessment;
